# Supplementary material for: Cocaine use associated gut permeability and microbial translocation in people living with HIV in the Miami Adult Study on HIV (MASH) cohort
Source: PLoS One. 2022 Oct 10;17(10):e0275675. doi: 10.1371/journal.pone.0275675 (PMC9550062; doi:10.1371/journal.pone.0275675)
Supplement: S1 Dataset — (XLSX) [file pone.0275675.s002.xlsx]

## Sheet: Sheet1
PID	sex_birth	age	race_white	race_african_american	race_indian	race_alaska_native	Race_other	race_hispanic	weight	height	urin_cocaine	cd4_bl	hiv_detected_bl	hiv_vload_bl	aud_score	BMI	Do you now smoke cigarettes 0, 1?	IL-6	TNF-alpha	hs-CRP	sCD14	sCD27	sCD163	I-FABP (pg/ml)	LPS (EU/ml)
8008	0	38	0	0	1	0	0	0	109.2	61.9	0	441	0	.	0	20	1	0.7	5.78	0.35	1092.7	8.0285	307.183	2601.65	0.5027
8011	1	52	0	1	0	0	0	0	182.4	70	0	673	0	.	0	26.2	0	0.7	15.12	2.5	395.803	4.70646	131.001	1747.93	0.6148
8012	0	56	0	1	0	0	0	0	235.4	64	0	698	0	.	4	40.4	0	0.7	25.23	1.94	388.147	2.3501	206.762	2576.69	0.4801
8013	0	56	0	1	0	0	0	0	164	64.5	1	1265	0	.	2	28.1	1	0.7	0.7	2.37	1107.1	9.30184	286.437	2755.28	1.6553
8014	0	52	0	1	0	0	0	0	173	65	0	571	0	.	5	28.8	1	0.7	9.1	0.29	1182.9	8.15506	361.612	1874.54	0.610296
8019	0	52	0	1	0	0	0	0	150	65	0	866	0	.	0	24.9	1	24.4	14.76	9.11	922.798	11.4137	342.31	3088.59	0.600594
8026	1	55	0	1	0	0	0	0	189.8	72	1	400	0	.	3	25.7	1	26.27	14.79	3.67	690.09	5.76213	275.401	2237.04	0.62014
8028	0	62	0	0	0	0	1	1	144.8	63	0	657	0	.	0	25.7	1	52.87	8.31	2.49	748.789	8.78917	119.98	2947.35	0.618489
8031	1	57	0	1	0	0	0	0	165	67	0	207	.	.	0	25.8	1	0.7	52.83	17.07	1469.6	61.5877	1076.1	4362	0.6152
8043	1	60	0	1	0	0	0	0	126	66.9	0	393	0	.	0	19.7	0	26.75	11.21	13.26	305.826	9.7775	163.058	4308.05	0.64537
8048	1	61	0	1	0	0	0	0	166.2	66.5	0	688	0	.	0	26.4	1	55.52	6.64	0.69	784.704	4.26481	92.0288	788.348	0.616843
8051	0	58	0	1	0	0	0	0	211.6	60.6	0	328	1	50	5	40.51	1	.	.	2.68	2036.9	26.3282	534.428	2112.51	0.618489
8054	0	48	0	1	0	0	0	0	188	62.2	0	1023	0	.	1	34.4	0	11.74	10.36	1.85	1885.8	7.938	689.633	4650.93	0.631803
8058	0	51	0	1	0	0	0	0	205.2	67	0	428	0	.	2	32.1	0	0.7	5.75	0.94	1028.8	8.77284	295.284	6797.82	0.616843
8060	1	65	0	1	0	0	0	0	174.2	69	1	622	0	.	0	25.7	1	0.7	8.3	0.85	567.789	12.1734	1103.9	4259.1	0.616843
8066	1	59	1	0	0	0	0	1	162.2	62.2	1	256	0	.	4	29.3	0	0.7	4.43	11.23	1349.3	9.43821	1568.4	968.178	0.630125
8071	0	47	0	1	0	0	0	0	178	67	1	1032	1	28	2	27.9	0	0.7	3.07	0.43	399.715	5.9159	678.877	2676.27	0.652248
8072	0	50	0	1	0	0	0	0	176.2	62	0	1091	0	.	1	32.2	1	5.36	9.95	7.98	1142.4	8.91416	198.334	2554.02	0.626781
8079	1	37	1	0	0	0	0	1	200.6	61	0	669	0	.	3	37.9	1	0.7	7.49	0.58	1880.8	11.9027	1862.4	1977.75	0.635171
8081	0	52	0	1	0	0	0	0	141.1	59	0	366	0	.	3	28.5	1	25.12	11.18	0.65	964.869	9.36677	1543.8	1265.76	0.607046
8084	0	51	0	1	0	0	0	0	105	64	0	854	0	.	0	18	1	0.7	12.94	3.95	903.982	4.36562	264.716	1791.61	0.965032
8100	0	51	0	1	0	0	0	0	195	66.5	0	1530	0	.	4	31	1	0.7	7.48	1.87	718.549	5.64255	1146.2	1811.13	0.611927
8109	0	66	1	0	0	0	0	1	131.6	58	0	659	0	.	1	27.5	0	0.7	6.64	1.86	730.884	7.34201	610.606	1327.08	0.623452
8110	1	47	1	0	0	0	0	1	169	67	0	306	1	66	5	26.4	1	0.7	17.23	1.32	929.448	10.3181	874.578	2793.27	0.630125
8112	0	51	0	1	0	0	0	0	200.8	61.6	0	805	0	.	2	37.2	1	0.7	9.9	5.77	1435.4	7.53749	579.236	1029.26	0.630125
8123	0	49	1	0	0	0	0	1	158.4	61	0	735	0	.	1	29.9	0	65.12	6.64	2.3	1128.8	6.62071	923.205	1064.36	0.664436
8125	1	57	0	1	0	0	0	0	154.6	69	1	388	0	.	0	22.8	1	0.7	12.76	1.06	1700.5	12.3278	1120.9	2686.13	0.635171
8126	0	48	0	1	0	0	0	0	196.4	66	1	216	0	.	2	31.7	0	0.7	9.1	1.12	1464.9	8.91207	786.484	2404.69	0.623452
8130	1	54	0	0	0	0	1	0	261.4	69	1	424	1	47	9	38.6	1	0.7	7.48	6.24	669.939	5.42303	1142.1	3074.67	0.660934
8134	1	60	1	0	0	0	0	1	171.4	63	0	446	0	.	5	30.4	0	0.7	9.9	0.88	1105.1	7.34392	532.782	2012.02	0.657448
8135	1	57	0	1	0	0	0	0	150.8	71	1	497	0	.	1	21	1	12.14	8.56	0.39	1200.5	14.358	1045.6	7715.39	0.628451
8139	1	45	0	1	0	0	0	0	174.6	70	1	786	0	.	0	25.1	0	0.7	9.1	0.5	637.023	6.62373	88.1326	3760.5	0.625115
8140	0	51	0	1	0	0	0	0	109.2	65	1	408	0	.	8	18.2	1	3.42	11.21	2.31	807.255	6.86249	890.51	2733.77	0.633485
8151	0	63	1	0	0	0	0	0	149.2	62	0	1113	0	.	1	27.3	1	0.7	9.51	2.04	582.613	8.19278	1053.1	2988.94	0.675037
8156	1	36	1	0	0	0	0	1	200	64.6	1	951	0	.	2	33.7	1	0.7	12.25	6.84	1151.5	4.13742	1531	2353.91	0.709543
8162	0	48	0	1	0	0	0	0	226	65	0	317	0	.	1	37.6	0	56.35	46.72	8.47	923.432	12.3779	548.139	2008.6	0.678602
8163	1	55	1	0	0	0	0	0	140.8	69.2	0	246	0	.	4	20.7	1	0.7	11.44	1.4	751.652	6.77033	485.478	2579.55	0.724498
8164	1	51	1	0	0	0	0	1	157	67.3	0	490	1	30	1	24.4	0	0.7	7.07	0.9	623.335	7.14688	551.552	6078.11	0.662605
8166	1	50	0	1	0	0	0	0	138.4	69.8	1	350	0	.	6	20	0	0.7	8.02	1.81	962.942	9.84925	594.332	2462.89	0.655711
8169	1	63	0	1	0	0	0	0	152.4	65.5	1	319	1	40	2	25	0	0.7	6.37	4.89	956.885	6.99369	647.46	1529.64	0.636861
8176	0	37	0	1	0	0	0	0	263.4	68.6	0	773	0	.	1	39.4	0	39.09	11.44	1.8	1411.4	6.68698	501.744	502.948	0.652248
8178	1	53	0	1	0	0	0	0	210.4	70.8	0	216	1	180	3	29.5	1	0.7	6.64	7.33	964.692	4.17483	306.166	1082.85	0.675037
8204	1	40	1	0	0	0	0	1	239.4	72.8	0	614	0	.	3	31.8	1	96.21	15.12	1.21	1096	9.8563	697.439	563.467	0.730171
8206	1	47	1	0	0	0	0	1	171.8	62.4	0	396	1	58	2	31	1	0.7	1.93	2.37	655.033	6.86579	639.917	3273.38	0.709543
8207	1	54	0	1	0	0	0	0	179.4	70.7	0	777	0	.	5	25.2	0	46.82	9.11	3.74	833.201	5.95312	263.884	2068.33	0.640253
8209	0	57	0	1	0	0	0	0	158	65.1	1	638	0	.	0	26.2	1	0.7	7.48	1.69	1450.2	5.29946	390.604	5091.17	0.687584
8211	0	65	1	0	0	0	0	1	126.8	60.2	0	327	1	31	4	24.6	0	132.01	155.66	4.67	1594.6	7.11045	371.874	3242.87	0.93911
8218	0	36	0	1	0	0	0	0	202.2	67.8	0	830	0	.	4	30.9	0	0.7	11.82	2.78	631.085	6.94591	441.615	2246.4	1.11198
8220	0	63	0	1	0	0	0	0	142	63	1	563	0	.	1	25.2	1	117.51	12.76	7.82	372.238	5.25791	250.793	2210.23	0.760064
8221	1	60	0	1	0	0	0	0	143.8	68.3	0	739	0	.	2	21.7	0	0.7	7.07	1.42	1109.2	14.9359	734.423	6576.24	0.63041
8222	0	51	0	1	0	0	0	0	193	62.6	1	830	0	.	5	34.6	1	0.7	10.69	6.62	250.604	7.34977	500.915	2920.33	0.914414
8236	1	54	1	0	0	0	0	0	194.8	71.3	0	429	0	.	3	26.9	0	0.7	9.9	1.17	388.41	6.58649	472.503	1870.91	1.3617
8255	1	55	0	1	0	0	0	0	136.8	66.7	0	815	0	.	3	21.6	0	0.7	0.72	1.03	891.789	6.2545	236.934	6341.17	0.797108
8259	0	61	0	1	0	0	0	0	181	67.3	0	889	0	.	0	28.1	1	0.7	7.07	1.95	1293	9.98042	968.362	2694.62	0.803282
8272	0	44	1	0	0	0	0	1	153	66	0	756	1	160	3	24.7	1	0.7	11.44	1.21	272.887	5.33882	514.295	4446.49	0.871196
8274	1	53	0	1	0	0	0	0	184.4	68.1	0	222	0	.	7	27.9	1	0.7	10.68	5.99	1321.4	9.30471	381.019	3749.36	0.222926
8285	1	55	1	0	0	0	0	1	133	66.9	0	268	0	.	2	20.9	1	0.7	5.78	1.52	1117.8	7.29483	1031.1	850.081	0.32171
8301	0	59	0	1	0	0	0	0	115	60	0	664	1	60	0	22.5	1	0.7	8.02	0.56	1240.1	5.26548	167.495	2345.23	1.00085
8302	0	52	0	1	0	0	0	0	165	64.3	0	1670	0	.	2	28	1	0.7	6.37	31.57	967.528	5.67621	267.297	1551.67	0.408146
8307	1	54	0	1	0	0	0	0	171.2	67.4	0	493	0	.	2	26.5	1	0.7	15.2	0.63	846.679	3.23474	506.336	2907.98	0.605714
8312	1	62	1	0	0	0	0	1	154	65.9	0	347	1	20	4	24.9	1	0.7	18.28	3.53	1150.8	6.88294	423.721	1821.13	0.315536
8327	1	50	0	0	0	0	1	1	145.2	62.8	0	323	0	.	0	25.9	0	0.7	8.02	3.11	884.017	7.4935	803.713	2114.9	0.099446
8328	1	57	0	1	0	0	0	0	170.8	69.7	1	245	0	.	4	24.7	1	5.09	27.56	4.46	849.136	11.3082	594.041	2275.25	0.47606
8358	0	59	1	0	0	0	0	0	130.4	60.8	0	780	1	180	0	24.8	1	8.86	12.18	2.94	929.979	8.0419	389.232	1192.66	0.315536
8378	1	46	1	0	0	0	0	1	181.2	66.9	0	632	0	.	4	28.5	0	8.86	12.18	1.24	909.492	8.74346	1249.9	2197.6	0.457538
8380	1	60	1	0	0	0	0	1	200.8	62.7	0	330	1	81	0	35.9	0	3.42	12.25	1.67	844.839	14.5904	1402.9	3538.78	0.2291
8381	0	50	0	1	0	0	0	0	257.8	65.5	1	662	0	.	4	42.2	0	0.7	6.83	12.19	1511.2	5.41683	517.457	2611.24	0.895892
8417	0	54	0	1	0	0	0	0	149.6	66.3	1	422	0	.	7	23.9	0	5.09	24.98	0.25	813.841	12.0428	1295.8	2724.36	0.94204
8441	0	52	0	1	0	0	0	0	218.4	65	0	468	0	.	7	36.3	1	48.17	0.75	7.62	820.384	9.1767	1276.6	2815.96	0.16736
8448	0	48	0	0	0	0	1	1	174.2	62.4	1	1219	1	40	8	31.5	0	0.7	1.5	9.76	1658.1	5.05899	351.697	2610.9	0.75575
8450	1	59	1	0	0	0	0	1	183.4	63.5	0	499	0	.	5	32	1	.	.	1.93	1235	7.33248	953.858	4136.38	0.124142
8452	1	58	0	1	0	0	0	0	155.2	66.2	1	411	0	.	5	24.9	1	154.62	3	8	1808.4	12.2185	291.243	2679.01	0.719925
8459	0	61	1	0	0	0	0	1	177	58	0	821	0	.	1	37	1	.	.	3.17	1706.7	8.78713	263.18	1366.05	0.185882
8478	1	52	0	1	0	0	0	0	227	73.1	1	293	0	.	0	29.8	0	0.7	3	2.54	837.045	8.55751	282.066	2140.2	0.748585
8483	1	66	0	1	0	0	0	0	180.7	61	0	487	0	.	2	34.1	1	21.77	3.48	13.74	1320.2	8.45065	151.965	3073.79	0.241448
8487	1	49	0	1	0	0	0	0	218.2	68.3	0	718	0	.	2	32.9	1	185.37	4.58	10.42	1015.5	5.6971	723.937	1451.6	0.210578
8500	0	50	0	1	0	0	0	0	186.6	60.3	1	283	1	183	5	36	0	0.7	1.82	3.61	1658.5	22.2771	548.413	2457.98	1.50091
8506	1	54	0	1	0	0	0	0	146.8	75.7	0	541	0	.	1	18.5	1	0.7	2.89	8.7	922.302	4.62518	171.304	1322.55	0.278492
8532	1	46	0	0	1	0	0	1	205.2	70.5	0	1319	0	.	4	29	1	124.21	6.37	5.34	677.415	10.6798	1094.6	3624.84	0.222926
8564	1	36	0	1	0	0	0	0	159.8	63	0	591	0	.	1	28.3	0	0.7	3.48	4.04	700.931	3.33263	346.648	2437.03	0.142664
8574	0	52	0	1	0	0	0	0	176.8	63.1	1	575	1	109	2	31.2	1	.	.	1.78	.	.	.	2369.37	0.9707
8578	0	54	0	1	0	0	0	0	261	64.3	0	985	1	33	2	44.4	0	15.28	3.48	40.36	1158.8	7.82836	1827.8	1458.72	0.13649
8589	0	54	0	1	0	0	0	0	159.2	65	1	492	1	20	2	26.5	1	0.7	6.11	1.1	1986.9	16.3674	831.253	2614.47	0.91338
8600	1	58	0	1	0	0	0	0	207.2	78.2	0	741	0	.	0	23.8	1	56.81	2.43	1.08	1193.8	8.70557	399.133	1871.41	0.173534
8641	0	53	0	1	0	0	0	0	146	68.9	1	666	1	30	3	21.6	1	0.7	2.43	1.85	1908.5	16.1675	1592.8	4156.95	0.691265
8655	1	60	1	0	0	0	0	1	152.4	64.8	0	484	0	.	1	25.5	1	0.7	0.65	0.85	772.008	5.15332	445.048	1555.08	0.247622
8657	1	46	1	0	0	0	0	1	173.4	63	1	424	0	.	1	30.7	0	99.1	3.48	1.02	1121.5	4.91211	569.923	3928.6	0.791575
8661	0	59	0	1	0	0	0	0	215	67.5	1	901	1	22	6	33.1	1	0.7	5.85	11.94	1047.6	11.8582	505.861	2997.84	0.420494
8677	0	56	1	0	0	0	0	1	167.4	62.7	1	621	0	.	0	29.9	1	.	.	2.61	2211.7	7.68435	833.663	1764.57	0.408146
8747	0	49	0	1	0	0	0	0	183.4	64.1	0	877	0	.	0	31.4	0	.	.	3.46	801.512	4.91211	421.891	1144.48	0.790233
8761	0	41	0	1	0	0	0	0	223.6	63.4	0	567	0	.	0	39.1	1	.	.	5.85	1209.5	4.95588	400.543	4094.1	0.179609
8778	0	57	0	1	0	0	0	0	209.4	63.4	1	2423	0	.	0	36.6	1	.	.	9.71	.	.	.	2338.57	0.75575
8779	1	61	1	0	0	0	0	1	159.8	68.4	1	432	0	.	3	24	0	.	.	1.67	.	.	.	2976.16	0.69843
8782	1	52	1	0	0	0	0	1	195	70.7	0	518	0	.	0	27.4	1	.	.	0.65	675.021	4.82488	252.212	2520.83	0.580331
8783	1	63	1	0	0	0	0	1	164.8	68.3	1	1057	0	.	1	24.8	0	.	.	5.01	.	.	.	2314.9	0.78441
8809	1	55	0	1	0	0	0	0	174	72	1	222	0	.	2	23.6	1	.	.	2.22	.	.	.	3344.13	0.81307
8815	1	56	0	1	0	0	0	1	148.2	68	1	655	1	180	3	22.5	1	.	.	53.58	.	.	.	4689.05	0.89905
8866	0	57	0	1	0	0	0	0	172.2	62.1	1	487	0	.	5	31.5	1	.	.	1.55	.	.	.	2363.71	0.748585
8874	1	57	0	1	0	0	0	0	210.8	68.5	0	437	0	.	3	31.6	0	.	.	2.89	760.967	10.5159	375.611	1402.15	0.122363
8895	0	57	0	1	0	0	0	0	218	65	1	.	.	.	0	36.3	1	.	.	31.91	.	.	.	3283.37	0.752069
